# Supplementary material for: The TriTryp Phosphatome: analysis of the protein phosphatase catalytic domains
Source: BMC Genomics. 2007 Nov 26;8:434. doi: 10.1186/1471-2164-8-434 (PMC2175518; doi:10.1186/1471-2164-8-434)
Supplement: Additional file 1 — Table S1. A list of all kinetoplastid sequences described in this study. Sequences are listed in subgroups with the systematic GeneDB ID used in this analysis. Swiss-Prot IDs are also provided. As the T. cruzi proteome contains sequences from two closely related species, the 'duplications' have been listed where present. 'X' means there is no duplication. InterPro domain definitions: IPR000387, Tyr-specific phosphatase; IPR000242, Protein tyrosine phosphatase; IPR003595, Protein tyrosine phosphatase – catalytic; IPR000340, Dual-specificity phosphatase; IPR000719, Protein kinase; IPR011009, Protein kinase-like; IPR001611, Leucine-rich repeat; IPR003591, Leucine-rich repeat, typical subtype; IPR002110, Ankyrin; IPR004861, Protein tyrosine phosphatase SIW14-like; IPR008973, C2 calcium/lipid-binding region CaLB; IPR014019, Phosphatase tensin type; IPR014020, C2 tensin-type; IPR010569, Myotubularin-related; IPR011011, Zinc finger FYVE/PHD-type; IPR000306, Zinc finger FYVE-type; IPR001763, Rhodanese-like; IPR006186, Serine/threonine-specific protein phosphatase and bis(5-nucleosyl)-tetraphosphatase; IPR004843, Metallophosphoesterase; IPR001440, Tetratricopeptide TPR_1; IPR011236, Protein phosphatase 5; IPR013026, Tetratricopeptide region; IPR011990, Tetratricopeptide-like helical; IPR013235, Serine/Threonine phosphatase PPP5; IPR002048, Calcium-binding EF-hand; IPR011992, EF-Hand type; IPR013105, Tetratricopeptide TPR_2; IPR015655, Protein phosphatase 2C; IPR001932, Protein phosphatase 2C-related; IPR014045, Protein phosphatase 2C N-terminal; IPR010822, Sporulation stage II, protein E C-terminal; IPR000222, PP2C manganese/magnesium aspartate binding site; IPR004274, NLI interacting factor; IPR011948, Dullard-like phosphatase. Domains highlighted in red were removed from the analysis as they had poor matches and the query sequence lacked similarity to other sequences containing the same domain: IPR000834, Peptidase M14 carboxypeptidase A; ATP-dependent helicase DEAD-box; I [file 1471-2164-8-434-S1.xls]

## Sheet: Sheet1
Systematic-Genedb ID	T. cruzi duplications	Our Classification	Swiss-Prot or GeneDB Description	Swiss-Prot ID	Length (aa)	InterPro domain hits
Classical PTP
Tc00.1047053506839.60	Tc00.1047053508717.10	PTP Group 1	tyrosine specific protein phosphatase, putative	Q4DCU3_TRYCR	668	IPR000387, IPR000242
Tc00.1047053510187.234	X	PTP Group 2	tyrosine specific protein phosphatase, putative	Q4E4C8_TRYCR	325	IPR000387, IPR000242
Tb10.70.0070	-	PTP Group 2	tyrosine specific protein phosphatase, putative	Q38AT7_9TRYP	306	IPR000387, IPR000242
Tb11.01.5450	-	kPTP	phosphatase, putative	Q382E9_9TRYP	494	IPR000387, IPR000242, IPR003595
LmjF36.5370	-	PTP Group 1	tyrosine specific protein phosphatase, putative	Q4Q0M4_LEIMA	493	IPR000242, IPR000387
LmjF36.2180	-	PTP Group 2	protein-tyrosine phosphatase 1-like protein	Q4Q1K3_LEIMA	523	IPR000242, IPR000387
LmjF32.0640	-	kPTP	phosphatase, putative	Q4Q5L9_LEIMA	605	IPR000387, IPR000242, IPR000340
DSP
Tc00.1047053503657.70	Tc00.1047053511127.340	cdc14	tyrosine phosphatase, putative	Q4CYP5_TRYCR	849	IPR000340, IPR000387
Tc00.1047053503471.10	Tc00.1047053506743.110, Tc00.1047053509109.120	PRL	protein tyrosine phosphatase, putative	Q4CT10_TRYCR	180	IPR000387
TcPRL-1	Tc00.1047053506743.130, Tc00.1047053509109.130, Tc00.1047053503851.24	PRL	protein tyrosine phosphatase-likie protein, putative	Q6JHV2_TRYCR	176	IPR000387
Tc00.1047053510603.60	Tc00.1047053506743.130, Tc00.1047053509109.130, Tc00.1047053503851.24	PRL	Protein tyrosine phosphatase-like protein, putative	Q4DLZ9_TRYCR	176	IPR000387
Tc00.1047053506559.190	Tc00.1047053510949.10	Kinatase	dual specificity protein phosphatase, putative	Q4E5B2_TRYCR	1285	IPR000340, IPR000387, IPR000719(2x), IPR011009(2x), IPR001611
Tc00.1047053506779.110	Tc00.1047053511153.90	LRR-DSP	phopshatase, putative	Q4DMD9_TRYCR	475	IPR000340, IPR000387, IPR001611, IPR003591
Tc00.1047053510265.70	Tc00.1047053510311.40	ANK-DSP	hypothetical protein, conserved	Q4DHH3_TRYCR	755	IPR000387, IPR002110
Tc00.1047053506977.10	Tc00.1047053508637.160	STYX	dual specificity protein phosphatase, putative	Q4DBY7_TRYCR	552	IPR000340, IPR000387
Tc00.1047053503583.80	Tc00.1047053504625.50	kDSP	dual specificity protein phosphatase or MAP kinase phosphatase, putative	Q4D687_TRYCR	238	IPR000340, IPR000387
Tc00.1047053504075.6	Tc00.1047053506933.98	kDSP	dual specificity protein phosphatase, putative	Q4CNG9_TRYCR	616	IPR000340, IPR000387
Tc00.1047053504175.40	Tc00.1047053508385.40	kDSP	dual specificity protein phosphatase, putative	Q4CXG5_TRYCR	820	IPR000340, IPR000387, IPR000834
Tc00.1047053504741.170	Tc00.1047053511621.190	kDSP	dual specificity protein phosphatase, putative	Q4DTS7_TRYCR	311	IPR000340, IPR000387
Tc00.1047053506887.69	Tc00.1047053510731.59	kDSP	dual specificity protein phosphatase, putative	Q4D341_TRYCR	263	IPR000340, IPR000387
Tc00.1047053508777.60	Tc00.1047053509029.90	kDSP	hypothetical protein, conserved	Q4DS67_TRYCR	328	IPR000340, IPR000387
Tc00.1047053509099.20	Tc00.1047053509321.10	kDSP	hypothetical protein, conserved	Q4DNY4_TRYCR	1050	IPR000340, IPR000387
Tc00.1047053509779.60	Tc00.1047053511653.20	kDSP	dual specificity protein phosphatase, putative	Q4D2T0_TRYCR	501	IPR000340, IPR000387
Tc00.1047053506737.30	Tc00.1047053511855.60	kDSP	hypothetical protein, conserved	Q4DGS8_TRYCR	560	IPR000387, IPR000340
Tc00.1047053504033.170	Tc00.1047053510339.14	Lipid-like	tyrosine phosphatase, putative	Q4DR67_TRYCR	340	IPR000387, IPR004861
Tc00.1047053507093.330	X	Lipid-like	hypothetical protein	Q4E1M5_TRYCR	183	IPR004861
Tc00.1047053511725.240	X	aDSP	hypothetical protein	Q4DWG7_TRYCR	354	IPR004861
Tb11.01.4270	-	cdc14	tyrosine phosphatase, putative	Q382T8_9TRYP	818	IPR000340, IPR000387
Tb927.8.5780	-	PRL	protein tyrosine phosphatase, putative	Q57YH9_9TRYP	176	IPR000387
Tb927.4.2460	-	Kinatase	DSPTP||dual specificity protein phosphatase, putative	Q584E1_9TRYP	1286	IPR000340, IPR000387, IPR000629, IPR001611, IPR000719, IPR011009(2x)
Tb11.02.5220	-	LRR-DSP	phopshatase, putative	Q384T3_9TRYP	414	IPR000340, IPR000387, IPR003595, IPR001611
Tb10.70.6300	-	STYX	dual specificity protein phosphatase, putative	Q38C79_9TRYP	555	IPR000340, IPR000387
Tb09.211.1530	-	kDSP	dual specificity protein phosphatase, putative	Q38E03_9TRYP	268	IPR000340, IPR000387
Tb10.406.0240	-	kDSP	dual specificity protein phosphatase, putative	Q389R1_9TRYP	199	IPR000340, IPR000387
Tb11.01.4410	-	kDSP	hypothetical protein, conserved	Q382S4_9TRYP	280	IPR000340
Tb11.02.1640	-	kDSP	hypothetical protein, conserved	Q385Z9_9TRYP	509	IPR000340, IPR000387
Tb11.02.5810	-	kDSP	dual specificity protein phosphatase, putative	Q384M4_9TRYP	618	IPR000340, IPR000387
Tb927.2.4280	-	kDSP	dual specificity protein phosphatase, putative	Q586U9_9TRYP	1042	IPR000340, IPR000387
Tb927.2.4870	-	kDSP	dual specificity protein phosphatase, putative	Q586S8_9TRYP	302	IPR000340, IPR000387
Tb927.5.3620	-	kDSP	dual-specificity protein phosphatase, putative	Q57UA4_9TRYP	445	IPR000340, IPR000387
Tb927.7.7160	-	kDSP	dual specificity protein phosphatase, putative	Q57XT6_9TRYP	966	IPR000387, IPR000340
Tb10.70.3960	-	kDSP	hypothetical protein, conserved	Q38BQ0_9TRYP	627	IPR000387
Tb09.v1.0350	-	Lipid-like	hypothetical protein, conserved	Q38EH9_9TRYP	321	IPR000387, IPR004861
Tb11.03.0500	-	Lipid-like	hypothetical protein	Q387J3_9TRYP	193	IPR004861
Tb09.211.0210	-	aDSP	hypothetical protein, conserved	Q38EE0_9TRYP	481	IPR000387, IPR004861
Tb11.01.5870	-	aDSP	hypothetical protein	Q382B1_9TRYP	361	IPR004861
LmjF09.0420	-	cdc14	tyrosine phosphatase, putative	Q4QHY2_LEIMA	997	IPR000340, IPR000387
LmjF16.0230	-	PRL	protein tyrosine phosphatase-like protein	Q4QEZ7_LEIMA	175	IPR000340, IPR000387
LmjF16.0250	-	PRL	protein tyrosine phosphatase-likie protein	Q4QEZ5_LEIMA	176	IPR000387
LmjF34.2190	-	Kinatase	dual specificity protein phosphatase, putative	Q4Q2Y1_LEIMA	1382	IPR000340, IPR000387, IPR000719(2x), IPR001611, IPR011009(2x)
LmjF28.0170	-	LRR-DSP	phopshatase, putative	Q4Q8Q3_LEIMA	424	IPR000340, IPR000387, IPR001611, IPR003591
LmjF21.0700	-	STYX	dual specificity protein phosphatase, putative	Q4QCE5_LEIMA	621	IPR000340, IPR000387
LmjF03.0510 (LMJ_0208)	-	kDSP	Hypothetical protein	Q9NKT1_LEIMA	2487	No hits
LmjF05.0220	-	kDSP	dual specificity phosphatase-like protein	Q4QJI1_LEIMA	665	IPR000340, IPR000387
LmjF08.0100	-	kDSP	dual-specificity protein phosphatase, putative	Q4QIF9_LEIMA	451	IPR000340, IPR000387
LmjF09.0550	-	kDSP	hypothetical protein, conserved	Q4QHW9_LEIMA	592	IPR000340, IPR000387, IPR003006
LmjF13.0770	-	kDSP	hypothetical protein, conserved	Q4QG77_LEIMA	552	IPR000340, IPR000387
LmjF27.1840	-	kDSP	hypothetical protein, conserved	Q4FYD6_LEIMA	1724	IPR000340, IPR000387
LmjF27.2210	-	kDSP	dual specificity protein phosphatase, putative	Q4FY97_LEIMA	352	IPR000340, IPR000387
LmjF28.0790	-	kDSP	putative dual-specificity protein phosphatase, putative	Q4Q8J0_LEIMA	629	IPR000340, IPR000387
LmjF35.4650 (LMJ_1396)	-	kDSP	Protein phosphatase, putative	Q4FW04_LEIMA	364	IPR000340, IPR000387
LmjF05.0720	-	kDSP	Phophatase-like protein	Q4QJD0_LEIMA	1348	IPR000340
LmjF04.0560	-	Lipid-like	tyrosine phosphatase, putative	Q95Z86_LEIMA	300	IPR000387, IPR004861
LmjF25.0570	-	Lipid-like	Hypothetical protein	Q4QA38_LEIMA	340	IPR004861
LmjF33.2840	-	Lipid-like	hypothetical protein	Q4Q3Q1_LEIMA	258	No hits
LmjF22.0250	-	Lipid-like	hypothetical protein, unknown function	Q4QBX1_LEIMA	258	IPR000387
LmjF32.1010	-	aDSP	Hypothetical protein	Q4Q5I1_LEIMA	423	IPR004861
LmjF04.0840 (L5683.01)	-	aDSP	tyrosine phospatase-like protein	Q9U0Z9_LEIMA	891	IPR000387, IPR004861, IPR006035
PTEN
Tc00.1047053504109.50	Tc00.1047053507093.20	PTEN-like	hypothetical protein, conserved	Q4DR43_TRYCR	329	IPR000340, IPR000387
Tc00.1047053510099.90	Tc00.1047053506637.100	PTEN	tyrosine phosphatase isoform, putative	Q4DAE4_TRYCR	623	IPR000387, IPR000242, IPR001356, IPR008973
Tc00.1047053510879.160	X	PTEN	tyrosine phosphatase, putative	Q4DJW7_TRYCR	455	IPR000387, IPR008973
Tc00.1047053510943.184	X	PTEN	tyrosine phosphatase, putative	Q4DRS5_TRYCR	332	IPR000387, IPR014019
Tc00.1047053504867.114	X	PTEN	tyrosine phosphatase, putative	Q4DEH4_TRYCR	332	IPR000340, IPR000387, IPR014019
Tb11.03.0850	-	PTEN-like	hypothetical protein, conserved	Q387M2_9TRYP	260	IPR000340, IPR000387
LmjF34.1430	-	PTEN	tyrosine phosphatase isoform, putative	Q4Q359_LEIMA	576	IPR000340, IPR000387, IPR014019, IPR014020
LmjF25.0230	-	PTEN-like	hypothetical protein, conserved	Q4QA73_LEIMA	328	IPR000340, IPR000387
Myotubularin
Tc00.1047053509399.120	Tc00.1047053510075.30	MTM	Hypothetical protein	Q4DUM8_TRYCR	1815	IPR010569
Tc00.1047053510635.50	X	MTM	zinc-binding phosphatase, putative	Q4D230_TRYCR	875	IPR010569, IPR011011
Tb927.1.3300	-	MTM	zinc-binding phosphatase, putative	Q4GYP3_9TRYP	872	IPR010569, IPR011011, IPR000306
Tb927.6.870	-	MTM	hypothetical protein, conserved	Q387M2_9TRYP	1772	IPR010569
LmjF20.1480	-	MTM	zinc-binding phosphatase, putative	Q4QCP6_LEIMA	988	IPR010569, IPR011011
LmjF12.0320	-	MTM	hypothetical protein, conserved	Q4QA73_LEIMA	3246	IPR010569
cdc25/Acr2
Tc00.1047053508707.20	Tc00.1047053511543.20	cdc25/Acr2	hypothetical protein, conserved	Q4E276_TRYCR	237	IPR001763
LmjF32.2740	-	cdc25/Acr2	hypothetical protein, conserved	Q4Q501_LEIMA	229	No hits
ArsC reductases (prev. LMW-PTP)
Tc00.1047053504797.120	Tc00.1047053511577.19	LMW-PTP/ArsC	hypothetical protein	Q4DJ17_TRYCR	278	IPR000106
Tb09.160.2100	-	LMW-PTP/ArsC	hypothetical protein	Q38FI3_9TRYP	263	IPR000106
LmjF01.0200 (LMJ_0020)	-	LMW-PTP/ArsC	hypothetical protein	O60960_LEIMA	300	IPR000106
PPP
Tc00.1047053506201.70	Tc00.1047053509633.60	PP1	Type 1 serine/threonine phosphoprotein phosphatase PP1alpha	Q9NIV9_TRYCR	297	IPR006186, IPR004843
Tc00.1047053506201.80	Tc00.1047053509633.50	PP1	Serine/threonine-protein phosphatase PP1, putative	Q4CV19_TRYCR	294	IPR006186, IPR004843
Tc00.1047053509633.50	Tc00.1047053506201.80	PP1	Serine/threonine-protein phosphatase PP1, putative	Q4CV20_TRYCR	294	IPR006186, IPR004843
Tc00.1047053506201.30	Tc00.1047053507671.39, Tc00.1047053507673.10	PP1	Serine/threonine-protein phosphatase PP1 beta	Q4DG87_TRYCR	330	IPR006186, IPR004843
Tc00.1047053506315.30	Tc00.1047053506739.130	PP1	Protein phosphatase 1 catalitic subunit, putative	Q4DRQ9_TRYCR	400	IPR006186, IPR004843
Tc00.1047053507757.50	Tc00.1047053508933.5	PP1	Serine/threonine-protein phosphatase PP1, putative	Q6KF72_TRYCR	351	IPR006186, IPR004843
Tc00.1047053508815.110	X	PP1	Serine/threonine protein phosphatase catalytic subunit, putative	Q4DMJ3_TRYCR	303	IPR006186, IPR004843
Tc00.1047053509453.50	Tc00.1047053511881.20	PP2A	Serine/threonine-protein phosphatase 2A, catalytic subunit, putative	Q4D7L6_TRYCR	340	IPR006186, IPR004843
Tc00.1047053511211.60	X	PP2A	Protein phosphatase 4 catalytic subunit, putative	Q4DTP0_TRYCR	306	IPR006186, IPR004843, IPR000560
Tc00.1047053508413.40	Tc00.1047053510755.138	PP2B	Serine/threonine protein phosphatase, putative	Q4D3B1_TRYCR	470	IPR006186, IPR004843
Tc00.1047053510187.500	X	PP2B	Serine/threonine protein phosphatase 2B catalytic subunit A2, putative	Q4E4A1_TRYCR	392	IPR006186, IPR004843
Tc00.1047053511021.10	Tc00.1047053511537.40	PP4	Protein phosphatase 2A catalytic subunit, putative	Q4D4S7_TRYCR	303	IPR006186, IPR004843
Tc00.1047053507993.190	Tc00.1047053511277.630	PP5	Serine/threonine protein phosphatase type 5, putative	Q4E1W0_TRYCR	472	IPR006186, IPR004843, IPR001440(3x), IPR011236, IPR013026(2x), IPR011990, IPR013235
Tc00.1047053510687.40	X	PP6	Serine/threonine protein phosphatase, putative	Q4D9Y4_TRYCR	306	IPR006186, IPR004843
Tc00.1047053506401.140	Tc00.1047053508543.60	PPEF	hypothetical protein, conserved	Q4E3S9_TRYCR	1501	IPR006186, IPR004843, IPR002048, IPR011992
Tc00.1047053506529.380	Tc00.1047053510889.80	PPEF	Serine/threonine protein phosphatase, putative	Q4E5P3_TRYCR	923	IPR006186, IPR004843, IPR002048, IPR011992, IPR013323
Tc00.1047053506489.50	X	kPPP (Alph)	Serine/threonine protein kinase, putative	Q4CSL7_TRYCR	294	IPR004843
Tc00.1047053509211.30	Tc00.1047053506863.80	kPPP (Alph)	Serine/threonine protein phosphatase, putative	Q4D0T7_TRYCR	670	IPR004843
Tc00.1047053504411.30	Tc00.1047053505009.30	kPPP (Alph)	Serine/threonine protein kinase, putative	Q4CR40_TRYCR	250	IPR004843
Tc00.1047053504013.110	Tc00.1047053508585.29, Tc00.1047053510879.10	kPPP	Serine/threonine-protein phosphatase 2A, catalytic subunit, putative	Q4D6N8_TRYCR	437	IPR006186, IPR004843
Tc00.1047053505193.10	Tc00.1047053506465.50	kPPP	Serine/threonine protein phosphatase-like protein, putative	Q4DDC3_TRYCR	803	IPR006186, IPR004843
Tc00.1047053506833.30	Tc00.1047053511731.30	kPPP	Serine/threonine protein phosphatase, putative	Q4CYX7_TRYCR	369	IPR006186, IPR004843, IPR001395
Tc00.1047053507601.10	Tc00.1047053449247.4, Tc00.1047053510351.150	kPPP	Phosphoprotein phosphatase, putative	Q4DDM9_TRYCR	637	IPR006186, IPR004843
Tc00.1047053507669.80	Tc00.1047053507857.50	kPPP	Protein phosphotase, putative	Q4DRW5_TRYCR	771	IPR006186, IPR004843, IPR008984
Tc00.1047053509591.20	Tc00.1047053503999.60	kPPP	Phosphoprotein phosphatase, putative	Q4D438_TRYCR	434	IPR006186, IPR004843
Tc00.1047053510187.400	X	kPPP	Serine/threonine protein phosphatase, putative	Q4E4B1_TRYCR	600	IPR006186, IPR004843
Tc00.1047053511127.400	Tc00.1047053509029.10	kPPP	Serine/threonine protein phosphatase, putative	Q4E3Y3_TRYCR	666	IPR006186, IPR004843, IPR001865
Tc00.1047053511825.170	Tc00.1047053508323.190	kPPP	Serine/threonine protein phosphatase, putative	Q4DQ38_TRYCR	396	IPR004843
Tc00.1047053508075.14	X	kPPP	hypothetical protein	Q4CWC2_TRYCR	413	IPR004843
Tb11.01.0450	-	PP1	PP-1G||serine/threonine protein phosphatase catalytic subunit, putative	Q384L0_9TRYP	303	IPR006186, IPR004843
Tb927.4.3560	-	PP1	serine/threonine protein phosphatase PP1, putative	Q585J4_9TRYP	326	IPR006186, IPR004843
Tb927.4.3610	-	PP1	serine/threonine protein phosphatase PP1, putative	Q585I9_9TRYP	209	IPR006186, IPR004843
Tb927.4.3620	-	PP1	serine/threonine-protein phosphatase PP1, putative	Q585I8_9TRYP	294	IPR006186, IPR004843
Tb927.4.3630	-	PP1	serine/threonine-protein phosphatase PP1, putative	Q585I7_9TRYP	294	IPR006186, IPR004843
Tb927.4.3640	-	PP1	serine/threonine-protein phosphatase PP1, putative	Q585I8_9TRYP	294	IPR006186, IPR004843
Tb927.8.7390	-	PP1	serine/threonine protein phosphatase PP1	Q57YU1_9TRYP	346	IPR006186, IPR004843
Tb927.4.5030	-	PP1	PP1||serine/threonine protein phosphatase PP1	Q584K2_9TRYP	346	IPR006186, IPR004843
Tb11.01.3770	-	PP2A	protein phosphatase 4 catalytic subunit, putative	Q382Y7_9TRYP	306	IPR006186, IPR004843
Tb927.3.1240	-	PP2A	serine/threonine-protein phosphatase, putative	Q57XV7_9TRYP	323	IPR006186, IPR004843
Tb09.160.0480	-	PP2B	serine/threonine protein phosphatase, putative	Q38FZ2_9TRYP	431	IPR006186, IPR004843
Tb10.70.0350	-	PP2B	serine/threonine protein phosphatase 2b catalytic subunit A2, putative	Q38AW0_9TRYP	391	IPR006186, IPR004843
Tb11.01.8740	-	PP4	protein phosphatase 2A catalytic subunit	Q380Z0_9TRYP	303	IPR006186, IPR004843
Tb10.05.0110	-	PP5	serine/threonine protein phosphatase type 5	Q388N2_9TRYP	472	IPR006186, IPR004843, IPR001440(3x), IPR011236, IPR013026(2x), IPR011990, IPR013235
Tb927.1.4050	-	PPEF	Ser/Thr protein phosphatase, putative	Q4GYH2_9TRYP	925	IPR006186, IPR004843, IPR011992, IPR013323
Tb927.8.1130	-	PPEF	hypothetical protein, conserved	Q57VP1_9TRYP	1430	IPR006186, IPR004843
Tb927.8.8040	-	kPPP (Alph)	Diadenosine tetraphosphatase, putative	Q57U41_9TRYP	252	IPR004843
Tb927.6.640	-	kPPP (Alph)	serine/threonine protein phosphatase, putative	Q583T9_9TRYP	734	IPR004843
Tb927.4.4330	-	kPPP (Alph)	Serine/threonine protein phosphatase, putative	Q57Y37_9TRYP	250	IPR004843
Tb10.70.0250	-	kPPP	serine/threonine protein phosphatase, putative	Q38AV2_9TRYP	637	IPR006186, IPR004843
Tb11.01.4320	-	kPPP	serine/threonine protein phosphatase, putative	Q382T3_9TRYP	637	IPR006186, IPR004843, IPR001865
Tb11.02.2630	-	kPPP	protein phosphotase, putative	Q385R9_9TRYP	833	IPR006186, IPR004843, IPR005829, IPR008984
Tb927.4.1870	-	kPPP	serine/threonine protein phosphatase, putative	Q583K6_9TRYP	426	IPR006186, IPR004843
Tb927.5.4380	-	kPPP	serine/threonine protein phosphatase, putative	Q57Z11_9TRYP	636	IPR006186, IPR004843
Tb927.6.1230	-	kPPP	hypothetical protein, conserved	Q585C4_9TRYP	448	IPR006186
Tb927.6.4630	-	kPPP/Shelph	serine/threonine protein phosphatase, putative	Q587C9_9TRYP	366	IPR006186, IPR004843
Tb927.6.750	-	kPPP	Serine/threonine protein phosphatase, putative	Q583S8_9TRYP	374	IPR006186, IPR004843
LmjF15.0220	-	PP1	protein phosphatase 1 catalitic subunit, putative	Q4QFG0_LEIMA	374	IPR006186, IPR004843
LmjF28.0690	-	PP1	serine/threonine protein phosphatase catalytic subunit, putative	Q4Q8K1_LEIMA	301	IPR006186, IPR004843
LmjF31.2630	-	PP1/Shelph	serine/threonine protein phosphatase pp1(5.9), putative	Q4Q5Z8_LEIMA	365	IPR006186, IPR004843
LmjF34.0780	-	PP1	serine/threonine-protein phosphatase PP1, putative	Q4Q3C8_LEIMA	298	IPR006186, IPR004843
LmjF34.0790	-	PP1	serine/threonine-protein phosphatase PP1, putative	Q4Q3C7_LEIMA	304	IPR006186, IPR004843
LmjF34.0800	-	PP1	serine/threonine-protein phosphatase PP1, putative	Q4Q3C6_LEIMA	300	IPR006186, IPR004843
LmjF34.0810	-	PP1	serine/threonine-protein phosphatase PP1, putative	Q4Q3C5_LEIMA	301	IPR006186, IPR004843
LmjF34.0850	-	PP1	serine/threonine-protein phosphatase PP1, putative	Q4Q3C0_LEIMA	296	IPR006186, IPR004843
LmjF25.1320	-	PP2A	serine/threonine protein phosphatase, putative	Q4Q9W1_LEIMA	317	IPR006186, IPR004843
LmjF28.2670	-	PP2A	protein phosphatase 4 catalytic subunit, putative	Q4Q7Z5_LEIMA	307	IPR006186, IPR004843
LmjF26.2530	-	PP2B	serine/threonine protein phosphatase, putative	Q4Q8T8_LEIMA	499	IPR006186, IPR004843
LmjF36.1980	-	PP2B	serine/threonine protein phosphatase 2b catalytic subunit A2, putative	Q4Q1M5_LEIMA	407	IPR006186, IPR004843
LmjF32.3040	-	PP4	protein phosphatase 2A catalytic subunit, putative	Q4Q4W8_LEIMA	308	IPR006186, IPR004843
LmjF18.0150	-	PP5	serine/threonine protein phosphatase type 5, putative	Q4QE27_LEIMA	469	IPR006186, IPR004843, IPR001440(3x), IPR011236, IPR013026(2x), IPR011990, IPR013235, IPR013105
LmjF34.4190	-	PP6	protein serine/threonine phosphatase, putativee	Q4Q2C2_LEIMA	309	IPR006186, IPR004843
LmjF12.0660	-	PPEF	serine/threonine protein phosphatase-like protein	Q4QGM7_LEIMA	897	IPR006186, IPR004843, IPR002048
LmjF22.1600	-	kPPP (Alph)	Ser/Thr protein phosphatase, putative	Q4QBI7_LEIMA	811	IPR006186, IPR004843
LmjF17.0580	-	kPPP (Alph)	Bis(5'-nucleosyl)-tetraphosphatase,symmetrical-li keprotein	Q4QED6_LEIMA	313	IPR004843
LmjF05.0100	-	kPPP	phosphoprotein phosphatase, putative	Q4QJJ3_LEIMA	636	IPR006186, IPR004843
LmjF09.0470	-	kPPP	serine/threonine protein phosphatase, putative	Q4QHX7_LEIMA	652	IPR006186, IPR004843, IPR001360, IPR001865
LmjF12.0050	-	kPPP	hypothetical protein, conserved	Q4QGT8_LEIMA	423	IPR006186
LmjF13.1510	-	kPPP	phosphoprotein phosphatase, putative	Q4QG03_LEIMA	433	IPR006186, IPR004843
LmjF13.1570	-	kPPP	phosphoprotein phosphatase-like protein	Q4QFZ7_LEIMA	586	IPR006186, IPR004843
LmjF22.1490	-	kPPP	Serine-threonin protein phosphatase, putative	Q4QBJ8_LEIMA	361	IPR006186, IPR004843
LmjF24.0270	-	kPPP	protein phosphotase, putative	Q4QAV4_LEIMA	1337	IPR006186, IPR004843, IPR008984
LmjF26.2100	-	kPPP	serine/threonine protein phosphatase-like protein	Q4Q8Y2_LEIMA	1007	IPR006186, IPR004843
LmjF34.2770	-	kPPP	serine/threonine protein phosphatase-like protein	Q4Q2R7_LEIMA	628	IPR006186, IPR004843
LmjF36.2050	-	kPPP	Serine/threonine protein phosphatase, putative	Q4Q1L7_LEIMA	898	IPR006186, IPR004843
LmjF29.0440 (LMJ_0679)	-	kPPP	hypothetical protein	Q4FY16_LEIMA	380	IPR006186, IPR004843
LmjF30.3280	-	kPPP	Serine/threonine phosphatase, putative	Q4Q6W1_LEIMA	371	IPR004843
PPM
Tc00.1047053508865.4	Tc00.1047053420989.10, Tc00.1047053506659.39	PP2C	Protein phosphatase 2C, putative	Q4D7R5_TRYCR	732	IPR015655, IPR001932, IPR014045
Tc00.1047053506739.200	Tc00.1047053506315.100	PP2C	Protein phosphatase 2C, putative	Q4DRQ2_TRYCR	415	IPR015655, IPR001932, IPR014045
Tc00.1047053510291.30	Tc00.1047053508659.40	PP2C	Protein phosphatase 2C-like protein	Q4CTM3_TRYCR	333	IPR015655, IPR001932, IPR014045
Tc00.1047053506221.30	Tc00.1047053503989.60	PP2C	Protein phosphatase 2C, putative	Q4D8N2_TRYCR	397	IPR015655, IPR001932, IPR014045
Tc00.1047053511625.40	Tc00.1047053504741.30	PP2C	Protein phosphatase 2C, putative	Q4DGJ6_TRYCR	333	IPR015655, IPR001932, IPR014045
Tc00.1047053504163.10	Tc00.1047053510299.79	PP2C	Hypothetical protein	Q4D4S3_TRYCR	586	IPR015655, IPR001932, IPR014045
Tc00.1047053511491.100	X	PP2C	Phosphatase 2C, putative	Q4DHP0_TRYCR	382	IPR015655, IPR001932, IPR014045
Tc00.1047053507081.50	X	PP2C	Hypothetical protein	Q4DGU4_TRYCR	363	IPR001932, IPR010822
Tc00.1047053504129.40	Tc00.1047053506201.120	PP2C	Hypothetical protein	Q4CSE9_TRYCR	282	IPR001932
Tc00.1047053510303.250	X	PP2C	Hypothetical protein	Q4DYZ7_TRYCR	566	IPR015655, IPR001932, IPR014045
Tc00.1047053506559.524	Tc00.1047053506559.530	PP2C	Protein phosphatase 2C, putative	Q4E576_TRYCR	316	IPR015655, IPR001932, IPR014045, IPR000222
Tc00.1047053506925.150	X	PP2C	Protein phosphatase, putative	Q4E4N2_TRYCR	407	IPR015655, IPR001932, IPR014045, IPR000222
Tc00.1047053509007.70	Tc00.1047053508965.50	PP2C	hypothetical protein, conserved	Q4DSM1_TRYCR	1576	IPR015655, IPR001932, IPR014045, IPR000222
Tc00.1047053506369.60	Tc00.1047053510225.20	PP2C	Hypothetical protein	Q4D043_TRYCR	329	IPR001932
Tb927.7.4020	-	PP2C	Protein phosphatase 2C, putative	Q57UN2_9TRYP	746	IPR015655, IPR001932, IPR014045
Tb927.5.1660	-	PP2C	Protein phosphatase 2C, putative	Q57V97_9TRYP	425	IPR015655, IPR001932, IPR014045
Tb10.70.2270	-	PP2C	Protein phosphatase 2C-like protein	Q38BA8_9TRYP	293	IPR015655, IPR001932, IPR014045
Tb11.01.6540	-	PP2C	Protein phosphatase 2C, putative	Q381U4_9TRYP	429	IPR015655, IPR001932, IPR014045
Tb927.2.5050	-	PP2C	Protein phosphatase 2C, putative	Q586U3_9TRYP	319	IPR015655, IPR001932, IPR014045
Tb10.70.1410	-	PP2C	Protein phosphatase 2C, putative	Q38B45_9TRYP	598	IPR015655, IPR001932, IPR014045
Tb927.6.1800	-	PP2C	Protein phosphatase 2C, putative	Q585N1_9TRYP	382	IPR015655, IPR001932, IPR014045
Tb927.3.2150	-	PP2C	Protein phosphatase 2C, putative	Q57Z96_9TRYP	362	IPR001932, IPR010822
Tb927.4.3680	-	PP2C	Protein phosphatase 2C, putative	Q585I2_9TRYP	279	IPR001932
Tb11.03.0390	-	PP2C	PP2C||protein phosphatase 2C, put	Q387H4_9TRYP	408	IPR015655, IPR001932, IPR014045, IPR000222
Tb927.4.2110	-	PP2C	PP2C||protein phosphatase 2C, put	Q583I2_9TRYP	314	IPR015655, IPR001932, IPR014045, IPR000222
Tb927.4.4510	-	PP2C	PP2C||protein phosphatase 2C, put	Q583D6_9TRYP	1471	IPR015655, IPR001932, IPR014045, IPR000222
Tb11.55.0002	-	PP2C	Protein phosphatase 2C, putative	Q386X6_9TRYP	334	IPR001932
LmjF14.0900	-	PP2C	Protein phosphatase 2C-like protein	Q4QFP5_LEIMA	854	IPR015655, IPR001932, IPR014045
LmjF15.0170	-	PP2C	Protein phosphatase 2C, putative	Q4QFG7_LEIMA	404	IPR015655, IPR001932, IPR014045
LmjF36.0530	-	PP2C	Protein phosphatase 2C-like protein	Q4Q225_LEIMA	298	IPR015655, IPR001932, IPR014045
LmjF32.1690	-	PP2C	Protein phosphatase 2C, putative	Q4Q5B1_LEIMA	563	IPR015655, IPR001932, IPR014045
LmjF27.2320 (LMJ_0496)	-	PP2C	Protein phosphatase-like protein	Q4FY85_LEIMA	314	IPR015655, IPR001932, IPR014045
LmjF36.1230	-	PP2C	Hypothetical protein	Q4Q1V3_LEIMA	584	IPR015655, IPR001932
LmjF30.0380	-	PP2C	Phosphatase 2C, putative	Q4Q7S1_LEIMA	384	IPR015655, IPR001932, IPR014045
LmjF25.2060	-	PP2C	Hypothetical protein	Q4Q9N3_LEIMA	368	IPR001932
LmjF06.0900	-	PP2C	Hypothetical protein	Q4QIY7_LEIMA	1857	IPR015655, IPR001932, IPR014045
LmjF25.0750	-	PP2C	PP2C||protein phosphatase 2C, put	Q4QA19_LEIMA	406	IPR015655, IPR001932, IPR014045, IPR000222
LmjF31.1320	-	PP2C	hypothetical protein, conserved	Q4Q6D1_LEIMA	2563	IPR015655, IPR001932, IPR014045, IPR000222
LmjF34.2500	-	PP2C	protein phosphatase 2c-like protein	Q4Q2U6_LEIMA	391	IPR015655, IPR001932, IPR014045, IPR000222, IPR003006
LmjF34.2510	-	PP2C	protein phosphatase 2c-like protein	Q4Q2U5_LEIMA	277	IPR015655, IPR001932, IPR014045, IPR000222
LmjF27.1180 (LMJ_0376)	-	PP2C	Hypothetical protein	Q4FYK3_LEIMA	422	IPR001932
LmjF34.0730	-	PP2C	Hypothetical protein	Q4Q3D3_LEIMA	210	IPR001932, IPR010822
FCP
Tc00.1047053507081.90	Tc00.1047053503485.20	FCP	Hypothetical protein	Q4DGU0_TRYCR	446	IPR004274, IPR011948
Tc00.1047053508181.124	Tc00.1047053508153.840	FCP	Hypothetical protein	Q4DR97_TRYCR	573	IPR004274
Tc00.1047053509353.40	Tc00.1047053430605.20	FCP	NLI-interacting factor, putative	Q4CWP4_TRYCR	342	IPR004274
Tc00.1047053511283.120	Tc00.1047053506525.120	FCP	Hypothetical protein	Q4DK23_TRYCR	766	IPR004274
Tc00.1047053511467.30	X	FCP	Hypothetical protein	Q4DAK8_TRYCR	270	IPR004274
Tc00.1047053510747.10	Tc00.1047053504185.30	FCP	Hypothetical protein	Q4DLG0_TRYCR	352	IPR004274
Tc00.1047053506247.190	X	FCP	Nuclear lim interactor-interacting factor, putative	Q4E136_TRYCR	256	IPR004274
Tc00.1047053510323.110	Tc00.1047053508153.210	FCP	Hypothetical protein	Q4D9B2_TRYCR	371	IPR004274
Tc00.1047053508257.210	X	FCP	Hypothetical protein	Q4DX36_TRYCR	399	IPR004274
Tc00.1047053507857.70	Tc00.1047053507669.60	FCP	Hypothetical protein	Q4D4E5_TRYCR	357	IPR004274
Tc00.1047053504741.200	Tc00.1047053511621.160	FCP	Hypothetical protein	Q4DTS4_TRYCR	345	IPR004274
Tc00.1047053504021.20	Tc00.1047053507677.140	FCP	Hypothetical protein	Q4DML9_TRYCR	731	IPR004274
Tc00.1047053506795.29	Tc00.1047053509937.39	FCP	Hypothetical protein	Q4DA86_TRYCR	198	IPR004274
Tb927.2.4830	-	FCP	Hypothetical protein	Q586S5_9TRYP	336	IPR004274
Tb10.6k15.2490	-	FCP	Hypothetical protein	Q38AF9_9TRYP	266	IPR004274
Tb10.70.3070	-	FCP	Hypothetical protein	Q38BI2_9TRYP	247	IPR004274
Tb927.3.2110	-	FCP	Hypothetical protein	Q57ZA0_9TRYP	423	IPR004274, IPR011948
Tb09.160.4460	-	FCP	Hypothetical protein	Q38EW0_9TRYP	343	IPR004274
Tb09.160.4480	-	FCP	Hypothetical protein	Q38EV9_9TRYP	343	IPR004274
Tb927.3.2820	-	FCP	Hypothetical protein	Q57ZN0_9TRYP	567	IPR004274
Tb11.02.2650	-	FCP	Hypothetical protein	Q385R7_9TRYP	369	IPR004274
Tb927.3.3380	-	FCP	Hypothetical protein	Q57V48_9TRYP	364	IPR004274
Tb09.211.4020	-	FCP	Hypothetical protein	Q38DA6_9TRYP	283	IPR004274
Tb10.26.0480	-	FCP	Hypothetical protein	Q389J5_9TRYP	729	IPR004274
Tb927.4.820	-	FCP	Hypothetical protein	Q580B0_9TRYP	381	IPR004274
Tb10.61.2520	-	FCP	Hypothetical protein	Q388H5_9TRYP	677	IPR004274
Tb927.7.3750	-	FCP	Hypothetical protein	Q57WJ0_9TRYP	198	IPR004274
LmjF26.0160	-	FCP	Nuclear lim interactor-interacting factor-like protein	Q4Q9H6_LEIMA	290	IPR004274, IPR011948
LmjF34.3920	-	FCP	Hypothetical protein	Q4Q2F0_LEIMA	463	IPR004274
LmjF32.0100	-	FCP	Hypothetical protein	Q4Q5S6_LEIMA	231	IPR004274
LmjF25.2030	-	FCP	Hypothetical protein	Q4Q9N6_LEIMA	364	IPR004274, IPR011948
LmjF24.0290	-	FCP	Hypothetical protein	Q4QAV2_LEIMA	238	IPR004274
LmjF34.1250	-	FCP	NLI-interacting factor, putative	Q4Q377_LEIMA	358	IPR004274
LmjF35.2620 (LMJ_1191)	-	FCP	Hypothetical protein	Q4FWK8_LEIMA	401	IPR004274
LmjF36.6780	-	FCP	Nuclear lim interactor-interacting factor, putative	Q4Q077_LEIMA	292	IPR004274
LmjF35.3520 (LMJ_1281)	-	FCP	Hypothetical protein	Q4FWB8_LEIMA	582	IPR004274
LmjF27.2180 (LMJ_0481)	-	FCP	Hypothetical protein	Q4FYA0_LEIMA	287	IPR004274, IPR002086
LmjF29.2400 (LMJ_0883)	-	FCP	Hypothetical protein	Q4FXG2_LEIMA	225	IPR004274
LmjF35.0190 (LMJ_0953)	-	FCP	Hypothetical protein	Q4FX95_LEIMA	240	IPR004274
LmjF03.0890 (LMJ_0246)	-	FCP	Hypothetical protein	Q9N6I5_LEIMA	738	IPR004274
