# Supplementary material for: The TriTryp Phosphatome: analysis of the protein phosphatase catalytic domains
Source: BMC Genomics. 2007 Nov 26;8:434. doi: 10.1186/1471-2164-8-434 (PMC2175518; doi:10.1186/1471-2164-8-434)
Supplement: Additional file 2 — Table S2. PTP conserved motif analysis. Variations from consensus sequences are highlighted in red. [file 1471-2164-8-434-S2.xls]

## Sheet: Sheet1
		Motif 1	Motif 2	Motif 3	Motif 4	Motif 5	Motif 6	Motif 7	Motif 8	Motif 9	Motif 10
		NX2[K/R]NRY	DX2R[V/I]XL	DYINA[N/S]	[F/Y][IV]ATQGP	TXXDFWX[M/L/V]XW[E/Q]	[I/L/V][V/I]MXT	KCX2YWP	[Y/F]X2WPDXGXP	PX2[V/I]HCSAGXGR[T/S]G	[V/I/L]QTX2QYXF
Tc00.1047053506839.60	TcPTP1	SVAKNRF	EGTRVRL	SYINAN	YIATQAP	TIFDFWRMVFE	VVMLC	KSEMYWP	YIGWPDQGIP	PIVVHCSGGIGRTG	VQRKDQYVF
LmjF36.5370	LmPTP1	SMAKNRF	EGTIVRL	TYINAN	YIATQAP	SVLDFWRMVYE	IVMLC	KSETYWP	YVAWPDQGVP	PIVVHCSGGIGRTG	VQRKDQYIF
Tc00.1047053510187.234	TcPTP2	NRHKNRY	X	YYINGN	FVACQAP	GIPDFLAMLYE	VIMVT	KADRYWP	YTGWPDHGIP	PVVVHCSAGIGRTG	VQRMEQYFV
Tb10.70.0070	TbPTP1	NRHKNRY	X	PYINGN	FVACQAP	GVPDFLETLSE	VVMLT	KAERYWP	YVGWPDHGVP	PVVVHCSAGIGRTG	VQRLEQYAV
LmjF36.2180	LmPTP2	NPTKNRY	X	WYINAN	FVASQAP	CIDDFLAVIYS	VLMLT	KADRYWP	YVGWPDRGVP	PVVVHCSAGIGRTG	VQRVEQYMF
Tb11.01.5450	TbPTP3	TPEKQTF	DRMRQRI	RYKTAI	VIASQRP	X	VINLQ	HQISYYE	-FPWPDMTAP	KVLVHCHAGLGRTG	IQTSRQVKF
LmjF32.0640	LmPTP3	KKRKTKL	DRARQGL	X	VIASQRP	X	VINLQ	HGISYYE	-FPWPDMTAP	KVLVHCHAGLGRTG	IQTTRQAQF
